# Supplementary material for: Records of larentiine moths (Lepidoptera: Geometridae) collected at the Station Linné in Sweden
Source: Biodivers Data J. 2016 Jan 8;(4):e7304. doi: 10.3897/BDJ.4.e7304 (PMC4759447; doi:10.3897/BDJ.4.e7304)
Supplement: Supplementary material 1 — List of larentiine moth species (Lepidoptera: Geometridae) of the Station Linné [file biodiversity_data_journal-4-e7304-s001.xls]

## Sheet: Taxa
Taxon_Local_ID	Kingdom	Subkingdom	Phylum	Subphylum	Superclass	Class	Subclass	Superorder	Order	Suborder	Infraorder	Superfamily	Family	Subfamily	Tribe	Subtribe	Genus	Subgenus	Species	Subspecies	Variety	Form	Authorship	Nomenclature	Feeds on	Symbiotic with	Parasite of	Host of	Native Status	Conservation Status	Distribution	Horizon	Notes
1	Animalia		Arthropoda	Hexapoda		Insecta			Lepidoptera			Geometroidea	Geometridae	Larentiinae	Cataclysmini		Phibalapteryx		virgata				(Hufnagel, 1767)
2	Animalia		Arthropoda	Hexapoda		Insecta			Lepidoptera			Geometroidea	Geometridae	Larentiinae	Cidariini		Cidaria		fulvata				(Forster, 1771)
3	Animalia		Arthropoda	Hexapoda		Insecta			Lepidoptera			Geometroidea	Geometridae	Larentiinae	Cidariini		Colostygia		olivata				(Denis & Schiffermüller, 1775)
4	Animalia		Arthropoda	Hexapoda		Insecta			Lepidoptera			Geometroidea	Geometridae	Larentiinae	Cidariini		Colostygia		pectinataria				(Knoch, 1781)
5	Animalia		Arthropoda	Hexapoda		Insecta			Lepidoptera			Geometroidea	Geometridae	Larentiinae	Cidariini		Cosmorhoe		ocellata				(Linnaeus, 1758)
6	Animalia		Arthropoda	Hexapoda		Insecta			Lepidoptera			Geometroidea	Geometridae	Larentiinae	Cidariini		Eulithis		prunata				(Linnaeus, 1758)
7	Animalia		Arthropoda	Hexapoda		Insecta			Lepidoptera			Geometroidea	Geometridae	Larentiinae	Cidariini		Eulithis		mellinata				(Fabricius, 1787)
8	Animalia		Arthropoda	Hexapoda		Insecta			Lepidoptera			Geometroidea	Geometridae	Larentiinae	Cidariini		Eulithis		testata				(Linnaeus, 1761)
9	Animalia		Arthropoda	Hexapoda		Insecta			Lepidoptera			Geometroidea	Geometridae	Larentiinae	Cidariini		Gandaritis		pyraliata				(Denis & Schiffermüller, 1775)
10	Animalia		Arthropoda	Hexapoda		Insecta			Lepidoptera			Geometroidea	Geometridae	Larentiinae	Cidariini		Plemyria		rubiginata				(Denis & Schiffermüller, 1775)
11	Animalia		Arthropoda	Hexapoda		Insecta			Lepidoptera			Geometroidea	Geometridae	Larentiinae	Cidariini		Thera		cognata				(Thunberg, 1792)
12	Animalia		Arthropoda	Hexapoda		Insecta			Lepidoptera			Geometroidea	Geometridae	Larentiinae	Eupitheciini		Eupithecia		absinthiata				(Clerck, 1759)
13	Animalia		Arthropoda	Hexapoda		Insecta			Lepidoptera			Geometroidea	Geometridae	Larentiinae	Eupitheciini		Eupithecia		denotata				(Hübner, 1813)
14	Animalia		Arthropoda	Hexapoda		Insecta			Lepidoptera			Geometroidea	Geometridae	Larentiinae	Eupitheciini		Eupithecia		exiguata				(Hübner, 1813)
15	Animalia		Arthropoda	Hexapoda		Insecta			Lepidoptera			Geometroidea	Geometridae	Larentiinae	Eupitheciini		Eupithecia		icterata				(de Villers, 1789)
16	Animalia		Arthropoda	Hexapoda		Insecta			Lepidoptera			Geometroidea	Geometridae	Larentiinae	Eupitheciini		Eupithecia		linariata				(Denis & Schiffermüller, 1775)
17	Animalia		Arthropoda	Hexapoda		Insecta			Lepidoptera			Geometroidea	Geometridae	Larentiinae	Eupitheciini		Eupithecia		nanata				(Hübner, 1813)
18	Animalia		Arthropoda	Hexapoda		Insecta			Lepidoptera			Geometroidea	Geometridae	Larentiinae	Eupitheciini		Eupithecia		pusillata				(Denis & Schiffermüller, 1775)
19	Animalia		Arthropoda	Hexapoda		Insecta			Lepidoptera			Geometroidea	Geometridae	Larentiinae	Eupitheciini		Eupithecia		satyrata				(Hübner, 1813)
20	Animalia		Arthropoda	Hexapoda		Insecta			Lepidoptera			Geometroidea	Geometridae	Larentiinae	Eupitheciini		Eupithecia		subfuscata				(Haworth, 1809)
21	Animalia		Arthropoda	Hexapoda		Insecta			Lepidoptera			Geometroidea	Geometridae	Larentiinae	Eupitheciini		Eupithecia		subumbrata				(Denis & Schiffermüller, 1775)
22	Animalia		Arthropoda	Hexapoda		Insecta			Lepidoptera			Geometroidea	Geometridae	Larentiinae	Eupitheciini		Eupithecia		succenturiata				(Linnaeus, 1758)
23	Animalia		Arthropoda	Hexapoda		Insecta			Lepidoptera			Geometroidea	Geometridae	Larentiinae	Eupitheciini		Eupithecia		tenuiata				(Hübner, 1813)
24	Animalia		Arthropoda	Hexapoda		Insecta			Lepidoptera			Geometroidea	Geometridae	Larentiinae	Eupitheciini		Eupithecia		valerianata				(Hübner, 1813)
25	Animalia		Arthropoda	Hexapoda		Insecta			Lepidoptera			Geometroidea	Geometridae	Larentiinae	Eupitheciini		Pasiphila		chloerata				(Mabille, 1870)
26	Animalia		Arthropoda	Hexapoda		Insecta			Lepidoptera			Geometroidea	Geometridae	Larentiinae	Eupitheciini		Pasiphila		rectangulata				(Linnaeus, 1758)
27	Animalia		Arthropoda	Hexapoda		Insecta			Lepidoptera			Geometroidea	Geometridae	Larentiinae	Hydriomenini		Hydriomena		furcata				(Thunberg, 1784)
28	Animalia		Arthropoda	Hexapoda		Insecta			Lepidoptera			Geometroidea	Geometridae	Larentiinae	Larentiini		Pelurga		comitata				(Linnaeus, 1758)
29	Animalia		Arthropoda	Hexapoda		Insecta			Lepidoptera			Geometroidea	Geometridae	Larentiinae	Perizomini		Mesotype		didymata				(Linnaeus, 1758)
30	Animalia		Arthropoda	Hexapoda		Insecta			Lepidoptera			Geometroidea	Geometridae	Larentiinae	Perizomini		Perizoma		alchemillata				(Linnaeus, 1758)
31	Animalia		Arthropoda	Hexapoda		Insecta			Lepidoptera			Geometroidea	Geometridae	Larentiinae	Phileremini		Philereme		transversata				(Hufnagel, 1767)
32	Animalia		Arthropoda	Hexapoda		Insecta			Lepidoptera			Geometroidea	Geometridae	Larentiinae	Phileremini		Philereme		vetulata				(Denis & Schiffermüller, 1775)
33	Animalia		Arthropoda	Hexapoda		Insecta			Lepidoptera			Geometroidea	Geometridae	Larentiinae	Scotopterygini		Scotopteryx		chenopodiata				(Linnaeus, 1758)
34	Animalia		Arthropoda	Hexapoda		Insecta			Lepidoptera			Geometroidea	Geometridae	Larentiinae	Trichopterygini		Pterapherapteryx		sexalata				(Retzius, 1783)
35	Animalia		Arthropoda	Hexapoda		Insecta			Lepidoptera			Geometroidea	Geometridae	Larentiinae	Xanthorhoini		Camptogramma		bilineata				(Linnaeus, 1758)
36	Animalia		Arthropoda	Hexapoda		Insecta			Lepidoptera			Geometroidea	Geometridae	Larentiinae	Xanthorhoini		Catarhoe		cuculata				(Hufnagel, 1767)
37	Animalia		Arthropoda	Hexapoda		Insecta			Lepidoptera			Geometroidea	Geometridae	Larentiinae	Xanthorhoini		Catarhoe		rubidata				(Denis & Schiffermüller, 1775)
38	Animalia		Arthropoda	Hexapoda		Insecta			Lepidoptera			Geometroidea	Geometridae	Larentiinae	Xanthorhoini		Epirrhoe		alternata				(Müller, 1764)
39	Animalia		Arthropoda	Hexapoda		Insecta			Lepidoptera			Geometroidea	Geometridae	Larentiinae	Xanthorhoini		Epirrhoe		hastulata				(Hübner, 1790)
40	Animalia		Arthropoda	Hexapoda		Insecta			Lepidoptera			Geometroidea	Geometridae	Larentiinae	Xanthorhoini		Epirrhoe		tristata				(Linnaeus, 1758)
41	Animalia		Arthropoda	Hexapoda		Insecta			Lepidoptera			Geometroidea	Geometridae	Larentiinae	Xanthorhoini		Xanthorhoe		ferrugata				(Clerck, 1759)

## Sheet: Materials
Taxon_Local_ID	typeStatus	catalogNumber	occurrenceDetails	occurrenceRemarks	recordNumber	recordedBy	individualID	individualCount	sex	lifeStage	reproductiveCondition	behavior	establishmentMeans	occurrenceStatus	preparations	disposition	otherCatalogNumbers	previousIdentifications	associatedMedia	associatedReferences	associatedOccurrences	associatedSequences	taxonID	scientificNameID	acceptedNameUsageID	parentNameUsageID	originalNameUsageID	nameAccordingToID	namePublishedInID	taxonConceptID	scientificName	acceptedNameUsage	parentNameUsage	originalNameUsage	nameAccordingTo	namePublishedIn	higherClassification	kingdom	phylum	class	order	family	genus	subgenus	specificEpithet	infraspecificEpithet	taxonRank	verbatimTaxonRank	scientificNameAuthorship
1										adult
2										adult
3										adult
4										adult
5										adult
6										adult
7										adult
8										adult
9										adult
10										adult
11										adult
12										adult
13										adult
14										adult
15										adult
16										adult
17										adult
18										adult
19										adult
20										adult
21										adult
22										adult
23										adult
24										adult
25										adult
26										adult
27										adult
28										adult
29										adult
30										adult
31										adult
32										adult
33										adult
34										adult
35										adult
36										adult
37										adult
38										adult
39										adult
40										adult
41										adult
[truncated: 106 more columns]

## Sheet: ExternalLinks
Taxon_Local_ID	Link type	Link
1	Other URL	http://eol.org/pages/4031647/overview
1	Other URL	http://www.lepiforum.de/lepiwiki.pl?Phibalapteryx_virgata
2	Other URL	http://eol.org/pages/283762/overview
2	Other URL	http://www.lepiforum.de/lepiwiki.pl?Cidaria_Fulvata
3	Other URL	http://eol.org/pages/277279/overview
3	Other URL	http://www.lepiforum.de/lepiwiki.pl?Colostygia_olivata
4	Other URL	http://eol.org/pages/278481/overview
4	Other URL	http://www.lepiforum.de/lepiwiki.pl?Colostygia_Pectinataria
5	Other URL	http://eol.org/pages/270324/overview
5	Other URL	http://www.lepiforum.de/lepiwiki.pl?Cosmorhoe_Ocellata
6	Other URL	http://eol.org/pages/281849/overview
6	Other URL	http://www.lepiforum.de/lepiwiki.pl?Eulithis_Prunata
7	Other URL	http://eol.org/pages/284564/overview
7	Other URL	http://www.lepiforum.de/lepiwiki.pl?Eulithis_Mellinata
8	Other URL	http://eol.org/pages/286201/overview
8	Other URL	http://www.lepiforum.de/lepiwiki.pl?Eulithis_Testata
9	Other URL	http://eol.org/pages/4017307/overview
9	Other URL	http://www.lepiforum.de/lepiwiki.pl?Gandaritis_Pyraliata
10	Other URL	http://eol.org/search?q=Plemyria+rubiginata&search=Go
10	Other URL	http://www.lepiforum.de/lepiwiki.pl?Plemyria_Rubiginata
11	Other URL	http://eol.org/pages/298019/overview
11	Other URL	http://www.lepiforum.de/lepiwiki.pl?Thera_cognata
12	Other URL	http://eol.org/pages/285123/overview
12	Other URL	http://www.lepiforum.de/lepiwiki.pl?Eupithecia_absinthiata
12	Other URL	http://mothphotographersgroup.msstate.edu/species.php?hodges=7586.1
13	Other URL	http://eol.org/search?q=Eupithecia+denotata&search=Go
13	Other URL	http://www.lepiforum.de/lepiwiki.pl?Eupithecia_denotata
13	Other URL	http://www.euroleps.ch/seiten/s_art.php?art=geo_denotata
14	Other URL	http://eol.org/pages/284131/overview
14	Other URL	http://www.lepiforum.de/lepiwiki.pl?Eupithecia_exiguata
15	Other URL	http://eol.org/pages/281026/overview
15	Other URL	http://www.lepiforum.de/lepiwiki.pl?Eupithecia_icterata
16	Other URL	http://eol.org/pages/283937/overview
16	Other URL	http://www.lepiforum.de/lepiwiki.pl?Eupithecia_Linariata
17	Other URL	http://eol.org/pages/287885/overview
17	Other URL	http://www.lepiforum.de/lepiwiki.pl?Eupithecia_nanata
18	Other URL	http://eol.org/search?q=Eupithecia+pusillata&search=Go
18	Other URL	http://www.lepiforum.de/lepiwiki.pl?Eupithecia_Pusillata
19	Other URL	http://eol.org/pages/292707/overview
19	Other URL	http://www.lepiforum.de/lepiwiki.pl?Eupithecia_satyrata
20	Other URL	http://eol.org/pages/286559/overview
20	Other URL	http://www.lepiforum.de/lepiwiki.pl?Eupithecia_Subfuscata
21	Other URL	http://eol.org/pages/287281/overview
21	Other URL	http://www.lepiforum.de/lepiwiki.pl?Eupithecia_subumbrata
22	Other URL	http://eol.org/pages/292925/overview
22	Other URL	http://www.lepiforum.de/lepiwiki.pl?Eupithecia_succenturiata
23	Other URL	http://eol.org/pages/285093/overview
23	Other URL	http://www.lepiforum.de/lepiwiki.pl?Eupithecia_tenuiata
24	Other URL	https://en.wikipedia.org/wiki/Eupithecia_valerianata
24	Other URL	http://www.lepiforum.de/lepiwiki.pl?Eupithecia_Valerianata
25	Other URL	http://eol.org/pages/4031644/overview
25	Other URL	http://www.lepiforum.de/lepiwiki.pl?Pasiphila_Chloerata
26	Other URL	http://eol.org/pages/277386/overview
26	Other URL	http://www.lepiforum.de/lepiwiki.pl?Pasiphila_Rectangulata
27	Other URL	http://eol.org/pages/286763/overview
27	Other URL	http://www.lepiforum.de/lepiwiki.pl?Hydriomena_furcata
28	Other URL	http://eol.org/pages/284799/overview
28	Other URL	http://www.lepiforum.de/lepiwiki.pl?Pelurga_Comitata
29	Other URL	http://eol.org/pages/4012784/overview
29	Other URL	http://www.lepiforum.de/lepiwiki.pl?Mesotype_Didymata
30	Other URL	http://eol.org/pages/295004/overview
30	Other URL	http://www.lepiforum.de/lepiwiki.pl?Perizoma_Alchemillata
31	Other URL	http://eol.org/pages/296282/overview
31	Other URL	http://www.lepiforum.de/lepiwiki.pl?Philereme_transversata
32	Other URL	http://eol.org/search?q=Philereme+vetulata&search=Go
32	Other URL	http://www.lepiforum.de/lepiwiki.pl?Philereme_vetulata
33	Other URL	http://eol.org/pages/295986/overview
33	Other URL	http://www.lepiforum.de/lepiwiki.pl?Scotopteryx_Chenopodiata
34	Other URL	http://eol.org/pages/297593/overview
34	Other URL	http://www.lepiforum.de/lepiwiki.pl?Pterapherapteryx_sexalata
35	Other URL	http://eol.org/search?q=Camptogramma+bilineata&search=Go
35	Other URL	http://www.lepiforum.de/lepiwiki.pl?Camptogramma_Bilineata
36	Other URL	http://eol.org/pages/276073/overview
36	Other URL	http://www.lepiforum.de/lepiwiki.pl?Catarhoe_cuculata
37	Other URL	http://eol.org/pages/279041/overview
37	Other URL	http://www.lepiforum.de/lepiwiki.pl?Catarhoe_Rubidata
38	Other URL	http://eol.org/search?q=Epirrhoe+alternata&search=Go
38	Other URL	http://www.lepiforum.de/lepiwiki.pl?Epirrhoe_Alternata
39	Other URL	http://eol.org/pages/285918/overview
39	Other URL	http://www.lepiforum.de/lepiwiki.pl?Epirrhoe_Hastulata
40	Other URL	http://eol.org/pages/285474/overview
40	Other URL	http://www.lepiforum.de/lepiwiki.pl?Epirrhoe_Tristata
41	Other URL	http://eol.org/pages/288630/overview
41	Other URL	http://www.lepiforum.de/lepiwiki.pl?Xanthorhoe_ferrugata
