# Supplementary material for: Records of larentiine moths (Lepidoptera: Geometridae) collected at the Station Linné in Sweden
Source: Biodivers Data J. 2016 Jan 8;(4):e7304. doi: 10.3897/BDJ.4.e7304 (PMC4759447; doi:10.3897/BDJ.4.e7304)
Supplement: XML Treatment for Scotopteryx chenopodiata [file BDJ.4.e7304-treatment33.xml]

<!DOCTYPE tp:taxon-treatment
  PUBLIC "-//TaxonX//DTD Taxonomic Treatment Publishing DTD v0 20100105//EN" "tax-treatment-NSO.dtd">
<tp:taxon-treatment xmlns:tp="http://www.plazi.org/taxpub"><tp:treatment-meta><mixed-citation publication-type="journal"><person-group><name><surname>Schmidt</surname><given-names>Olga</given-names></name></person-group><article-title>Records of larentiine moths (<tp:taxon-name><tp:taxon-name-part taxon-name-part-type="order">Lepidoptera</tp:taxon-name-part></tp:taxon-name>: <tp:taxon-name><tp:taxon-name-part taxon-name-part-type="family">Geometridae</tp:taxon-name-part></tp:taxon-name>) collected at the Station Linné in Sweden</article-title><source>Biodivers Data J</source><day>08</day><month>1</month><year>2016</year><volume>2016</volume><issue>4</issue><pub-id pub-id-type="doi">10.3897/BDJ.4.e7304</pub-id></mixed-citation></tp:treatment-meta><tp:nomenclature><tp:taxon-name><tp:taxon-name-part taxon-name-part-type="genus">Scotopteryx</tp:taxon-name-part> <tp:taxon-name-part taxon-name-part-type="species">chenopodiata</tp:taxon-name-part><object-id xmlns:xlink="http://www.w3.org/1999/xlink" xlink:type="simple" object-id-type="Other URL">http://eol.org/pages/295986/overview</object-id><object-id xmlns:xlink="http://www.w3.org/1999/xlink" xlink:type="simple" object-id-type="Other URL">http://www.lepiforum.de/lepiwiki.pl?Scotopteryx_Chenopodiata</object-id></tp:taxon-name><tp:taxon-authority>(Linnaeus, 1758)</tp:taxon-authority></tp:nomenclature><tp:treatment-sec sec-type="Notes"><title>Notes</title><p>Figs <xref ref-type="fig" rid="F2206633">67</xref>, <xref ref-type="fig" rid="F2206635">68</xref></p></tp:treatment-sec><tp:treatment-sec><!--Section generated to contain objects referenced in tp:taxon-treatment.--><fig id="F2206633" position="float" orientation="portrait"><label>Figure 67.</label><caption><p><italic><tp:taxon-name><tp:taxon-name-part taxon-name-part-type="genus">Scotopteryx</tp:taxon-name-part> <tp:taxon-name-part taxon-name-part-type="species">chenopodiata</tp:taxon-name-part></tp:taxon-name></italic>, above</p></caption><graphic xmlns:xlink="http://www.w3.org/1999/xlink" xlink:href="biodiversity_data_journal-4-e7304-g067.jpg" position="float" id="oo_64796.jpg" orientation="portrait" xlink:type="simple"/></fig><fig id="F2206635" position="float" orientation="portrait"><label>Figure 68.</label><caption><p><italic><tp:taxon-name><tp:taxon-name-part taxon-name-part-type="genus">Scotopteryx</tp:taxon-name-part> <tp:taxon-name-part taxon-name-part-type="species">chenopodiata</tp:taxon-name-part></tp:taxon-name></italic>, underneath</p></caption><graphic xmlns:xlink="http://www.w3.org/1999/xlink" xlink:href="biodiversity_data_journal-4-e7304-g068.jpg" position="float" id="oo_64797.jpg" orientation="portrait" xlink:type="simple"/></fig></tp:treatment-sec></tp:taxon-treatment>
